# Supplementary material for: Pedigree analysis for the genetic management of group‐living species
Source: Ecol Evol. 2016 Apr 2;6(10):3067–78. doi: 10.1002/ece3.1831 (PMC4821840; doi:10.1002/ece3.1831)
Supplement: Supplementary file 2 — Appendix S2. Pedigree of the Texas blind cave salamander with group terminology for PMx. [file ECE3-6-3067-s002.xls]

## Sheet: Feuil1
GROUP MANAGEMENT SPREADSHEET
# HEADER:
# Information about the dataset:
*Descriptive header: group pedigree of Texas Blind-cave salamander
*Scientific name: Eurycea rathbuni
*Common name: Texas Blind-cave salamander
*Exported on: 25/06/2015
*Software version:
*Scope:
*Current to:
*Compiled by: Belen Jimenez-Mena
*Filter conditions in effect:
*Dates: 01/01/2003 <= 31/12/2011
*Association:
# Add other header lines, if useful, and precede them with '#'
# LINES REQUIRED FOR PMx:
# Name of the fields (make sure that the fields match the sequence of data fields in each record below) :
*FIELDS: ID	Entity	Size	Sire	Dam	Sex	ReproStat	Selected	Living	BirthType	DOB	DOBest	DOD	DODest	Location	Rearing	BirthLoc	BProgram	BCountry	Necr1	LocalID	Program	Country	Transponder	Tag	Tattoo	Color	AsstRep
# Info about data entry format for multiple parentage :
* MULT: ID	Possible_Parent
* MULTPROBS: ID	%Prob
* MOVE: ID	DateIn	DateInEst	InType	DateOut	DateOutEst	OutType
*End of intro
ID	Entity	Size	Sire	Dam	Sex	ReproStat	Selected	Living	BirthType	DOB	DOBest	DOD	DODest	Location	Rearing	BirthLoc	BProgram	BCountry	Necr1	LocalID	Program	Country	Transponder	Tag	Tattoo	Color	AsstRep
# DETROIT:
8438		1	WILD	WILD	Male	Fertile	True	False	WildBorn	20001005		20061119		Detroit		WILD				8438							NotAsstRep
8439		1	WILD	WILD	Female	Fertile	True	False	WildBorn	20001005		20070408		Detroit		WILD				8439							NotAsstRep
GDE_A	GROUP	3	WILD	WILD	Both	Fertile	True	False	WildBorn	20001005		20030926		Detroit		WILD				8440/8441/8442							NotAsstRep
GDE_B	GROUP	5	SPLIT	GROUP	Both	Fertile	True	False	CaptiveBorn	20011118	Y	20011212		Detroit		DETROIT				G270							NotAsstRep
GDE_C	GROUP	28	SPLIT	GROUP	Both	Fertile	True	False	CaptiveBorn	20020109	Y	20030105		Detroit		DETROIT				G271							NotAsstRep
GDE_D	GROUP	15	SPLIT	GROUP	Both	Fertile	True	False	CaptiveBorn	20020803	Y	20031001		Detroit		DETROIT				G309							NotAsstRep
GDE_E	GROUP	2	SPLIT	GROUP	Both	Fertile	True	False	CaptiveBorn	20030705	Y	20031002		Detroit		DETROIT				G335							NotAsstRep
GDE_F	GROUP	14	SPLIT	GROUP	Both	Fertile	True	False	CaptiveBorn	20051112	Y	20060213		Detroit		DETROIT				G416							NotAsstRep
GDE_G	GROUP	4	SPLIT	GROUP	Both	Fertile	True	True	CaptiveBorn	20060325	Y			Detroit		DETROIT				G425							NotAsstRep
GDE_H	GROUP	4	SPLIT	GROUP	Both	Fertile	True	True	CaptiveBorn	20080320	Y			Detroit		DETROIT				G471							NotAsstRep
GDE_I	GROUP	20	SPLIT	GROUP	Both	Fertile	True	True	CaptiveBorn	20090623	Y			Detroit		DETROIT				G488							NotAsstRep
# HOUSTON
GHO_A	GROUP	6	SPLIT	GROUP	Both	Fertile	True	False	CaptiveBorn	20030501	Y	20050819		Houston	Unknown	DETROIT	Unknown	Unknown		G20444			1.0.0				NotAsstRep
# AUDUBON:
GAU_A	GROUP	12	SPLIT	GROUP	Both	Fertile	True	False	CaptiveBorn	20011212	Y	20080508		Audubon	Unknown	DETROIT	Unknown	Unknown		MULT1			1.0.0				NotAsstRep
100874			EXTRACT	GROUP	Male	Fertile	True	False	CaptiveBorn	20011212	Y	20090909		Audubon		Detroit				100874
GAU_B	GROUP	11	SPLIT	GROUP	Both	Fertile	True	False	CaptiveBorn	20040824	Y	20041110	Y	Audubon						MULT1
GAU_C	GROUP	5	SPLIT	GROUP	Both	Fertile	True	False	CaptiveBorn	20050303	Y	20050511	Y	Audubon						MULT1
GAU_D	GROUP	7	SPLIT	GROUP	Both	Fertile	True	False	CaptiveBorn	20050717	Y	20050916	Y	Audubon						MULT1
GAU_E	GROUP	2	SPLIT	GROUP	Both	Fertile	True	False	CaptiveBorn	20060715	Y	20100418		Audubon						MULT1
GAU_F	GROUP	6	SPLIT	GROUP	Both	Fertile	True	False	CaptiveBorn	20070509		20100418		Audubon						102204
GAU_G	GROUP	4	MERGE	GROUP	Both	Fertile	True	False	CaptiveBorn	20070509		20100418		Audubon						102780
GAU_H	GROUP	17	SPLIT	GROUP	Both	Fertile	True	False	CaptiveBorn	20081011		20100429		Audubon						102687
GAU_I	GROUP	19	SPLIT	GROUP	Both	Fertile	True	True	CaptiveBorn	20090227				Audubon						102754
GAU_J	GROUP	6	SPLIT	GROUP	Both	Fertile	True	False	CaptiveBorn	20090414		20090912		Audubon						102778
GAU_K	GROUP	4	SPLIT	GROUP	Both	Fertile	True	True	CaptiveBorn	20110428				Audubon						103338
GAU_L	GROUP	6	SPLIT	GROUP	Both	Fertile	True	False	CaptiveBorn	20100315		20100429	Y	Audubon						103475
# SEDGWICK
GSE_A	GROUP	6	SPLIT	GROUP	Both	Fertile	True	True	CaptiveBorn	20100315				Sedgwick		Audubon				GTXBSAL
# DALLAS
GDA_A	GROUP	6	WILD	WILD	Both	Fertile	True	False	WildBorn	19930101	Y	20010101		Dallas		Dallas				00A619
GDA_B	GROUP	45	SPLIT	GROUP	Both	Fertile	True	False	CaptiveBorn	20000101	Y	20080315		Dallas		Dallas				00A619
GDA_C	GROUP	10	SPLIT	GROUP	Both	Fertile	True	True	CaptiveBorn	20070315	Y			Dallas		Dallas				00A619
# SAN ANTONIO
GSA_A	GROUP	5	SPLIT	GROUP	Both	Fertile	True	False	CaptiveBorn	20001019	Y	20070614	Y	San Antonio		Dallas				00A619
# MILWAUKEE
GMI_A	GROUP	4	SPLIT	GROUP	Both	Fertile	True	False	CaptiveBorn	20030110	Y	20031020		Milwaukee		Detroit				H1359
#
#PARENTAGE DATA	Parent ID1 ; ID2 ; … ; No of individuals
# DETROIT:
*IDAMS:GDE_B	8438	8439
*IDAMS:GDE_C	8438	8439
*IDAMS:GDE_D	8438	8439
*IDAM:GDE_E	GDE_A	2
*IDAMS:GDE_F	8438	8439
*IDAMS:GDE_G	8438	8439
*IDAM:GDE_H	GDE_G	4
*IDAM:GDE_I	GDE_G	20
# HOUSTON
*IDAM:GHO_A	GDE_B	6
# AUDUBON:
*IDAM:GAU_A	GDE_C	12
*IDAM:100874	GAU_A	1
*IDAM:GAU_B	GAU_A	11
*IDAM:GAU_C	GAU_A	5
*IDAM:GAU_D	GAU_A	7
*IDAM:GAU_E	GAU_A	2
*IDAM:GAU_F	GAU_A	6
*IDAMS:GAU_G	100874	GAU_D	GAU_E	GAU_F
*IDAM:GAU_H	GAU_G	17
*IDAM:GAU_I	GAU_G	19
*IDAM:GAU_J	GAU_G	6
*IDAM:GAU_K	GAU_I	4
*IDAM:GAU_L	GAU_G	6
# SEDGWICK
*IDAM:GSE_A	GAU_G	6
# DALLAS
*IDAM:GDA_B	GDA_A	45
*IDAM:GDA_C	GDA_B	10
# SAN ANTONIO
*IDAM:GSA_A	GDA_C	5
# MILWAUKEE
*IDAM:GMI_A	GDE_D	4
#
#MOVE RECORDS	DateIn	DateInEst	InType	DateOut	DateOutEst	OutType
#IMOVE:3				20060302		Lost
#IMOVE: G335				20000508		Death
#IMOVE: V1				20010407		Lost
#IMOVE : G425				20010405		Lost
